# Supplementary material for: The Significance of FilmArray Blood Culture Identification Panel (FA-BCID) for Managing Patients with Positive Blood Cultures
Source: Diagnostics (Basel). 2023 Oct 29;13(21):3335. doi: 10.3390/diagnostics13213335 (PMC10648013; doi:10.3390/diagnostics13213335)
Supplement: Supplementary file 1 [file diagnostics-13-03335-s001.zip]

Archive with 1 entries (1 files):
- diagnostics-2663948-supplementary.pdf
